# Supplementary material for: The unrecognized potential of potential‐based achievement goals
Source: Br J Educ Psychol. 2024 Dec 14;95(2):421–45. doi: 10.1111/bjep.12728 (PMC12068019; doi:10.1111/bjep.12728)
Supplement: Supplementary file 3 — Data S3. [file BJEP-95-421-s001.xlsx]

## Sheet: Tables 2 & 5 expanded
Correlations
				TAP	TAV	SAP	SAV	OAP	OAV	PAP	PAV
TAP	Pearson Correlation			1	0.71704	0.584107	0.49304	0.289869	0.260042	0.599292	0.519016
	Sig. (2-tailed)				0	0	0	2.83879e-111	3.66859e-89	0	0
	N			5727	5727	5727	5727	5727	5727	5727	5727
	Bootstrapa	Bias		0	0.000196264	-3.87878e-05	-0.000112826	2.6357e-05	3.73535e-05	0.000257544	0.000107176
		Std. Error		0	0.0121358	0.0115617	0.0131731	0.0113112	0.0117081	0.0130635	0.0133427
		95% Confidence Interval	Lower	1	0.693353	0.560879	0.467569	0.268282	0.238089	0.572915	0.492796
			Upper	1	0.740985	0.606557	0.518385	0.312557	0.283029	0.623647	0.544649
TAV	Pearson Correlation			0.71704	1	0.516371	0.5973	0.236519	0.321378	0.497121	0.597006
	Sig. (2-tailed)			0		0	0	1.21011e-73	9.77123e-138	0	0
	N			5727	5727	5727	5727	5727	5727	5727	5727
	Bootstrapa	Bias		0.000196264	0	0.000165579	0.000221387	0.00044769	0.000594765	0.000230378	0.000353345
		Std. Error		0.0121358	0	0.0134167	0.0121177	0.0123954	0.0122585	0.0144841	0.0123919
		95% Confidence Interval	Lower	0.693353	1	0.490594	0.573893	0.212405	0.297849	0.468901	0.572505
			Upper	0.740985	1	0.542783	0.620504	0.260992	0.345789	0.525155	0.621264
SAP	Pearson Correlation			0.584107	0.516371	1	0.707246	0.333259	0.305784	0.5093	0.54096
	Sig. (2-tailed)			0	0		0	1.39711e-148	3.13826e-124	0	0
	N			5727	5727	5727	5727	5727	5727	5727	5727
	Bootstrapa	Bias		-3.87878e-05	0.000165579	0	1.31503e-05	-0.000178026	-1.1855e-05	-0.000218524	-0.000231253
		Std. Error		0.0115617	0.0134167	0	0.0107582	0.0122353	0.0128669	0.0120388	0.0130659
		95% Confidence Interval	Lower	0.560879	0.490594	1	0.685864	0.309033	0.280826	0.485957	0.514844
			Upper	0.606557	0.542783	1	0.728131	0.356864	0.331543	0.532915	0.56578
SAV	Pearson Correlation			0.49304	0.5973	0.707246	1	0.296112	0.408222	0.423045	0.653915
	Sig. (2-tailed)			0	0	0		2.94181e-116	6.12884e-229	1.79355e-247	0
	N			5727	5727	5727	5727	5727	5727	5727	5727
	Bootstrapa	Bias		-0.000112826	0.000221387	1.31503e-05	0	0.000117541	0.000256553	-0.000188311	-9.9143e-05
		Std. Error		0.0131731	0.0121177	0.0107582	0	0.0129536	0.0120066	0.013471	0.0106052
		95% Confidence Interval	Lower	0.467569	0.573893	0.685864	1	0.271274	0.384178	0.396288	0.632833
			Upper	0.518385	0.620504	0.728131	1	0.320987	0.431478	0.449196	0.674651
OAP	Pearson Correlation			0.289869	0.236519	0.333259	0.296112	1	0.800825	0.157948	0.328761
	Sig. (2-tailed)			2.83879e-111	1.21011e-73	1.39711e-148	2.94181e-116		0	2.59396e-33	2.03115e-144
	N			5727	5727	5727	5727	5727	5727	5727	5727
	Bootstrapa	Bias		2.6357e-05	0.00044769	-0.000178026	0.000117541	0	1.26645e-05	-0.000131546	2.77992e-06
		Std. Error		0.0113112	0.0123954	0.0122353	0.0129536	0	0.00716746	0.0117904	0.0125366
		95% Confidence Interval	Lower	0.268282	0.212405	0.309033	0.271274	1	0.786721	0.134777	0.303139
			Upper	0.312557	0.260992	0.356864	0.320987	1	0.814988	0.180615	0.353432
OAV	Pearson Correlation			0.260042	0.321378	0.305784	0.408222	0.800825	1	0.154952	0.407062
	Sig. (2-tailed)			3.66859e-89	9.77123e-138	3.13826e-124	6.12884e-229	0		4.14098e-32	1.5803e-227
	N			5727	5727	5727	5727	5727	5727	5727	5727
	Bootstrapa	Bias		3.73535e-05	0.000594765	-1.1855e-05	0.000256553	1.26645e-05	0	-8.37939e-05	4.31151e-05
		Std. Error		0.0117081	0.0122585	0.0128669	0.0120066	0.00716746	0	0.0121731	0.0123608
		95% Confidence Interval	Lower	0.238089	0.297849	0.280826	0.384178	0.786721	1	0.131323	0.381988
			Upper	0.283029	0.345789	0.331543	0.431478	0.814988	1	0.178392	0.430705
PAP	Pearson Correlation			0.599292	0.497121	0.5093	0.423045	0.157948	0.154952	1	0.582193
	Sig. (2-tailed)			0	0	0	1.79355e-247	2.59396e-33	4.14098e-32		0
	N			5727	5727	5727	5727	5727	5727	5727	5727
	Bootstrapa	Bias		0.000257544	0.000230378	-0.000218524	-0.000188311	-0.000131546	-8.37939e-05	0	1.914e-05
		Std. Error		0.0130635	0.0144841	0.0120388	0.013471	0.0117904	0.0121731	0	0.0124968
		95% Confidence Interval	Lower	0.572915	0.468901	0.485957	0.396288	0.134777	0.131323	1	0.557507
			Upper	0.623647	0.525155	0.532915	0.449196	0.180615	0.178392	1	0.605481
PAV	Pearson Correlation			0.519016	0.597006	0.54096	0.653915	0.328761	0.407062	0.582193	1
	Sig. (2-tailed)			0	0	0	0	2.03115e-144	1.5803e-227	0
	N			5727	5727	5727	5727	5727	5727	5727	5727
	Bootstrapa	Bias		0.000107176	0.000353345	-0.000231253	-9.9143e-05	2.77992e-06	4.31151e-05	1.914e-05	0
		Std. Error		0.0133427	0.0123919	0.0130659	0.0106052	0.0125366	0.0123608	0.0124968	0
		95% Confidence Interval	Lower	0.492796	0.572505	0.514844	0.632833	0.303139	0.381988	0.557507	1
			Upper	0.544649	0.621264	0.56578	0.674651	0.353432	0.430705	0.605481	1
Incremental Theory	Pearson Correlation			0.0647271	0.0508167	0.0989272	0.0593867	0.0167063	0.0212612	0.114885	0.0699881
	Sig. (2-tailed)			9.46614e-07	0.000119425	6.22389e-14	6.88565e-06	0.206196	0.107657	2.75399e-18	1.14648e-07
	N			5727	5727	5727	5727	5727	5727	5727	5727
	Bootstrapa	Bias		0.000611062	0.000443597	4.24748e-05	2.269e-05	0.000192344	0.000131325	7.32778e-05	4.21095e-05
		Std. Error		0.0134704	0.0138533	0.0132351	0.0140529	0.0141099	0.0143467	0.0130225	0.0137444
		95% Confidence Interval	Lower	0.0385806	0.0236284	0.0723492	0.0311811	-0.00999004	-0.00707494	0.0898774	0.0427727
			Upper	0.0914102	0.0780504	0.123969	0.0875364	0.0446083	0.0496386	0.140837	0.0965827
Entity Theory	Pearson Correlation			-0.0478626	-0.0336025	-0.0610717	-0.0349329	0.013575	0.018326	-0.0959911	-0.0497027
	Sig. (2-tailed)			0.000290779	0.0109874	3.74552e-06	0.00819709	0.304354	0.165543	3.3496e-13	0.000167987
	N			5727	5727	5727	5727	5727	5727	5727	5727
	Bootstrapa	Bias		-0.000845219	-0.000628454	-0.000221343	-0.000193064	-0.000219319	-0.000208729	-0.000394649	-0.000207931
		Std. Error		0.0129448	0.013479	0.0130955	0.0136898	0.0140621	0.0138396	0.0132776	0.0132577
		95% Confidence Interval	Lower	-0.0745616	-0.0618811	-0.0871042	-0.0629298	-0.0143158	-0.00856207	-0.122313	-0.0767416
			Upper	-0.0231479	-0.0092537	-0.0354793	-0.00914765	0.0407115	0.0454139	-0.0699945	-0.0241115
Effort positive	Pearson Correlation			0.165173	0.140173	0.176005	0.137237	0.110419	0.104132	0.227567	0.184296
	Sig. (2-tailed)			2.59955e-36	1.59679e-26	4.52589e-41	1.75674e-25	5.29488e-17	2.78485e-15	3.6143e-68	6.27548e-45
	N			5727	5727	5727	5727	5727	5727	5727	5727
	Bootstrapa	Bias		-0.00028222	-0.00020168	-0.000199553	-0.000166315	-0.000215309	-0.000161656	-0.000109512	-3.21316e-05
		Std. Error		0.0133541	0.0137849	0.0134183	0.0141656	0.0136238	0.0137595	0.0131969	0.0138021
		95% Confidence Interval	Lower	0.138922	0.11333	0.149679	0.109337	0.0840194	0.0776226	0.200869	0.157707
			Upper	0.190932	0.167667	0.202162	0.164861	0.136484	0.131809	0.253382	0.211391
Effort negative	Pearson Correlation			-0.154341	-0.110441	-0.0857081	-0.0689603	-0.0412918	-0.0107834	-0.181115	-0.11516
	Sig. (2-tailed)			7.23333e-32	5.21689e-17	8.21204e-11	1.75301e-07	0.00177512	0.414557	1.99498e-43	2.28755e-18
	N			5727	5727	5727	5727	5727	5727	5727	5727
	Bootstrapa	Bias		-5.3157e-05	-0.000194303	0.00013391	0.000185352	-0.000244054	-0.00020229	0.00025787	0.000111174
		Std. Error		0.0136841	0.0138932	0.0134035	0.0134801	0.013449	0.0131795	0.0133756	0.0132272
		95% Confidence Interval	Lower	-0.181938	-0.138049	-0.111738	-0.0951428	-0.0684231	-0.0369682	-0.206872	-0.141243
			Upper	-0.128221	-0.0829411	-0.0579401	-0.0426606	-0.0145042	0.0157466	-0.154624	-0.0898246
Autonomous	Pearson Correlation			0.152445	0.121771	0.173411	0.147336	0.130055	0.133362	0.205337	0.179419
	Sig. (2-tailed)			4.02746e-31	2.29427e-20	6.66785e-40	3.69605e-29	4.9809e-23	3.8429e-24	1.43164e-55	1.22864e-42
	N			5727	5727	5727	5727	5727	5727	5727	5727
	Bootstrapa	Bias		-0.000359019	-8.02256e-05	-0.000385322	-0.000292552	-0.000152897	-0.000145762	3.30626e-05	-0.000104385
		Std. Error		0.013414	0.0138296	0.0132834	0.0136797	0.0135027	0.0134697	0.0136948	0.0135873
		95% Confidence Interval	Lower	0.125808	0.0945712	0.146407	0.120601	0.102404	0.106416	0.178411	0.152965
			Upper	0.178562	0.149366	0.198882	0.173745	0.156293	0.159023	0.232139	0.206342
Controlled	Pearson Correlation			0.0989491	0.106198	0.120158	0.133353	0.182252	0.208261	0.0842525	0.124701
	Sig. (2-tailed)			6.145e-14	7.76794e-16	7.22187e-20	3.87047e-24	5.83261e-44	3.79505e-57	1.70348e-10	2.74791e-21
	N			5727	5727	5727	5727	5727	5727	5727	5727
	Bootstrapa	Bias		3.39371e-05	0.000242402	0.000360968	0.000247214	0.000187645	0.000328673	5.47871e-05	7.90383e-05
		Std. Error		0.0134576	0.0135437	0.0135568	0.0135417	0.0133624	0.0133064	0.0136421	0.0136436
		95% Confidence Interval	Lower	0.0736542	0.0804112	0.0934845	0.107171	0.154909	0.181907	0.0566117	0.0986274
			Upper	0.12517	0.133447	0.146476	0.160286	0.208489	0.23439	0.110842	0.151846
A-motivation	Pearson Correlation			-0.17666	-0.140949	-0.114678	-0.119714	-0.0526555	-0.0545547	-0.183068	-0.145212
	Sig. (2-tailed)			2.27719e-41	8.3988e-27	3.16785e-18	9.87662e-20	6.69974e-05	3.61646e-05	2.40233e-44	2.30751e-28
	N			5727	5727	5727	5727	5727	5727	5727	5727
	Bootstrapa	Bias		0.00033877	-6.35257e-05	0.000408254	8.93102e-05	0.000441061	0.000262078	3.45888e-05	0.000103778
		Std. Error		0.0147231	0.0146242	0.0134059	0.0135821	0.0129484	0.0128085	0.015115	0.0141597
		95% Confidence Interval	Lower	-0.206259	-0.170739	-0.140059	-0.146657	-0.0783867	-0.0798151	-0.21374	-0.173582
			Upper	-0.147739	-0.11243	-0.0882383	-0.0936925	-0.0272045	-0.0294005	-0.153824	-0.117157
a. Unless otherwise noted, bootstrap results are based on 2500 bootstrap samples

## Sheet: Table 7 expanded
Correlations
				TAP	TAV	SAP	SAV	OAP	OAV	PAP	PAV
Self-belief	Pearson Correlation			0.21221	0.155117	0.189949	0.158402	0.158918	0.126555	0.221048	0.202733
	Sig. (2-tailed)			8.99811e-103	3.3479e-55	2.3859e-82	1.62305e-57	6.9569e-58	3.46339e-37	1.45642e-111	8.85715e-94
	N			10058	10058	10058	10058	10058	10058	10058	10058
	Bootstrapa	Bias		2.30847e-05	0.000102409	-0.000183458	-0.000162067	0.000467912	0.0002202	4.42465e-06	-0.000152589
		Std. Error		0.0113252	0.0110231	0.0104852	0.0103744	0.00989911	0.00999294	0.0108649	0.0104584
		95% Confidence Interval	Lower	0.190637	0.133408	0.169515	0.137631	0.140132	0.107525	0.199667	0.182216
			Upper	0.234197	0.17639	0.210506	0.178885	0.178736	0.146892	0.242317	0.22315
Value of school	Pearson Correlation			0.203075	0.177608	0.196274	0.176759	0.109382	0.1279	0.243277	0.212819
	Sig. (2-tailed)			4.27136e-94	4.55217e-72	6.64433e-88	2.18e-71	3.75475e-28	5.9563e-38	1.97855e-135	2.29827e-103
	N			10058	10058	10058	10058	10058	10058	10058	10058
	Bootstrapa	Bias		2.3344e-05	-0.000157548	-0.000155093	-0.000455781	0.000276041	0.000195928	6.51488e-05	-0.000236136
		Std. Error		0.0111529	0.011026	0.0106137	0.010414	0.00986761	0.0101857	0.010996	0.0107439
		95% Confidence Interval	Lower	0.181453	0.155957	0.17396	0.15543	0.0905849	0.108809	0.221548	0.190878
			Upper	0.225577	0.19794	0.217435	0.196216	0.129743	0.147481	0.266073	0.233649
Learning focus	Pearson Correlation			0.238506	0.211876	0.237323	0.21572	0.117436	0.135592	0.297143	0.249257
	Sig. (2-tailed)			4.29685e-130	1.89919e-102	8.68538e-129	3.23371e-106	3.1877e-32	1.76142e-42	3.77608e-204	2.74513e-142
	N			10058	10058	10058	10058	10058	10058	10058	10058
	Bootstrapa	Bias		-7.41574e-05	5.8266e-05	-0.000272787	-0.000167991	0.000308559	0.00023866	-0.000139505	-0.00010253
		Std. Error		0.0111361	0.0109806	0.0103556	0.0100117	0.00981512	0.00985012	0.0112449	0.0103375
		95% Confidence Interval	Lower	0.216719	0.191115	0.218126	0.195945	0.0988625	0.116068	0.27432	0.229042
			Upper	0.260237	0.233846	0.25832	0.235444	0.13694	0.155937	0.318188	0.269594
Planning	Pearson Correlation			0.133539	0.109172	0.13372	0.101446	0.0975727	0.0848703	0.213511	0.162593
	Sig. (2-tailed)			3.028e-41	4.75512e-28	2.3618e-41	2.00197e-24	1.04296e-22	1.51576e-17	4.842e-104	1.52582e-60
	N			10058	10058	10058	10058	10058	10058	10058	10058
	Bootstrapa	Bias		-0.000155045	-0.000251176	-9.32076e-05	-5.19364e-05	7.96878e-05	-6.20812e-07	-8.88384e-05	-0.000169659
		Std. Error		0.0102069	0.0105805	0.0103598	0.0105074	0.0105247	0.0107361	0.00974853	0.0104797
		95% Confidence Interval	Lower	0.113426	0.0880192	0.113227	0.0809994	0.0771215	0.0637616	0.192512	0.141429
			Upper	0.153861	0.129536	0.154162	0.122798	0.117826	0.105333	0.23213	0.182666
Study manag.	Pearson Correlation			0.161427	0.141276	0.160255	0.142601	0.0854207	0.0880447	0.233636	0.179991
	Sig. (2-tailed)			1.08161e-59	5.30794e-46	7.62288e-59	7.63207e-47	9.37055e-18	9.06679e-19	9.10849e-125	5.36996e-74
	N			10058	10058	10058	10058	10058	10058	10058	10058
	Bootstrapa	Bias		-0.000274622	-0.000260474	-0.000529037	-0.00035595	-5.40176e-05	-9.96208e-05	-0.00034001	-0.000345991
		Std. Error		0.0107723	0.0106039	0.0102896	0.0103933	0.0100263	0.0102388	0.0104111	0.0105888
		95% Confidence Interval	Lower	0.139324	0.120219	0.14024	0.121397	0.065858	0.0676057	0.213362	0.159021
			Upper	0.181799	0.16251	0.17986	0.163235	0.105062	0.107944	0.254007	0.199561
Persistence	Pearson Correlation			0.216141	0.175551	0.185975	0.163362	0.162825	0.138711	0.278294	0.237881
	Sig. (2-tailed)			1.23763e-106	1.99715e-70	5.87188e-79	4.16131e-61	1.03293e-60	2.14901e-44	2.69841e-178	2.10893e-129
	N			10058	10058	10058	10058	10058	10058	10058	10058
	Bootstrapa	Bias		0.000204069	2.9684e-05	3.75418e-05	1.63401e-05	0.000546781	0.0001481	0.000300777	4.22061e-05
		Std. Error		0.010494	0.0105422	0.0105146	0.0106072	0.0101734	0.0102345	0.0109242	0.0104728
		95% Confidence Interval	Lower	0.195601	0.15575	0.164956	0.142483	0.144132	0.119487	0.256684	0.217381
			Upper	0.238046	0.196824	0.206202	0.184342	0.182875	0.159104	0.30069	0.259196
Anxiety	Pearson Correlation			0.015699	0.0687162	0.0713191	0.0953762	-0.0521368	0.0293851	0.0636047	0.0644953
	Sig. (2-tailed)			0.115407	5.24354e-12	8.02115e-13	9.16455e-22	1.67971e-07	0.00320578	1.71884e-10	9.53513e-11
	N			10058	10058	10058	10058	10058	10058	10058	10058
	Bootstrapa	Bias		-7.4218e-05	0.000352393	-0.000158615	0.000217935	-0.000210211	0.000171557	-1.22589e-05	4.96709e-05
		Std. Error		0.00999637	0.0102169	0.0104688	0.0105695	0.0106056	0.010624	0.0104332	0.0106924
		95% Confidence Interval	Lower	-0.00393727	0.0490642	0.0502996	0.0740648	-0.0734677	0.0086059	0.0440447	0.0429323
			Upper	0.0343966	0.0892635	0.0923597	0.11586	-0.031651	0.050557	0.0841781	0.0855124
Failure avoid.	Pearson Correlation			-0.0614617	-0.0272505	0.0006226	0.0253983	0.0768018	0.116654	-0.101981	-0.011885
	Sig. (2-tailed)			6.87068e-10	0.00627387	0.950218	0.0108567	1.23028e-14	8.1564e-32	1.14599e-24	0.233327
	N			10058	10058	10058	10058	10058	10058	10058	10058
	Bootstrapa	Bias		-0.000321184	-0.000209049	0.000264789	0.000167716	0.000267762	0.000267774	8.4304e-05	8.64502e-05
		Std. Error		0.0100469	0.00981171	0.0098838	0.00959753	0.0101419	0.0100385	0.010255	0.00978344
		95% Confidence Interval	Lower	-0.0814496	-0.047174	-0.0184011	0.00661145	0.0563153	0.0960038	-0.12244	-0.0314861
			Upper	-0.0423481	-0.00870891	0.0204909	0.0443264	0.0970261	0.135676	-0.0823973	0.00715766
Uncertain contr.	Pearson Correlation			-0.0903423	-0.039313	-0.023652	0.000985822	-0.0971523	-0.0295243	-0.0796676	-0.0559618
	Sig. (2-tailed)			1.1076e-19	8.02276e-05	0.0176881	0.921253	1.58706e-22	0.00306388	1.22856e-15	1.95332e-08
	N			10058	10058	10058	10058	10058	10058	10058	10058
	Bootstrapa	Bias		-6.20201e-05	-5.14572e-05	-0.000159418	-8.88719e-05	-0.00028393	-0.000155723	-0.000396019	-8.14806e-05
		Std. Error		0.0101789	0.0102759	0.0103501	0.010446	0.0102811	0.0103695	0.0102654	0.0106961
		95% Confidence Interval	Lower	-0.111287	-0.0601429	-0.0432818	-0.0199641	-0.117303	-0.0488599	-0.0993781	-0.077794
			Upper	-0.0702074	-0.0198124	-0.00352904	0.0209703	-0.0771747	-0.00901607	-0.0595506	-0.0353568
Self-sabotage	Pearson Correlation			-0.177693	-0.141356	-0.0853813	-0.068882	-0.031042	-0.0178076	-0.238553	-0.134965
	Sig. (2-tailed)			3.88782e-72	4.72579e-46	9.69903e-18	4.66206e-12	0.00184847	0.0741251	3.81558e-130	4.21942e-42
	N			10058	10058	10058	10058	10058	10058	10058	10058
	Bootstrapa	Bias		-7.06822e-05	-0.00039295	0.000125343	-3.6991e-05	-5.01204e-05	-5.5106e-07	-0.000436582	-0.000156882
		Std. Error		0.0104156	0.0104223	0.0101281	0.0101771	0.0101417	0.010199	0.0105868	0.0104536
		95% Confidence Interval	Lower	-0.198012	-0.162691	-0.105204	-0.0894324	-0.0498253	-0.0369478	-0.259748	-0.155947
			Upper	-0.158116	-0.121695	-0.0666047	-0.0497427	-0.0107262	0.00286395	-0.218361	-0.114762
Disengagement	Pearson Correlation			-0.195943	-0.163191	-0.139087	-0.130218	-0.0520252	-0.0608288	-0.247529	-0.180974
	Sig. (2-tailed)			1.31247e-87	5.56477e-61	1.25421e-44	2.74659e-39	1.78465e-07	1.02549e-09	2.75487e-140	8.44767e-75
	N			10058	10058	10058	10058	10058	10058	10058	10058
	Bootstrapa	Bias		-0.000285398	-0.000530246	-0.00015815	-4.30572e-05	-0.000193531	-0.000190685	-0.000281021	-0.000120506
		Std. Error		0.0114192	0.0113204	0.0106684	0.0106973	0.00988444	0.00992382	0.0113599	0.0107385
		95% Confidence Interval	Lower	-0.218939	-0.186036	-0.161845	-0.151272	-0.0716288	-0.0816055	-0.269789	-0.202517
			Upper	-0.174299	-0.141884	-0.1176	-0.108969	-0.032717	-0.0418517	-0.224687	-0.15963
a. Unless otherwise noted, bootstrap results are based on 1500 bootstrap samples

## Sheet: Table 9 expanded
Correlations
				TAP	TAV	SAP	SAV	OAP	OAV	PAP	PAV
Critical Proc.	Pearson Correlation			0.0752512	0.0456937	0.105739	0.082092	0.147623	0.123644	0.0749153	0.107689
	Sig. (2-tailed)			5.14943e-14	4.94594e-06	3.22094e-26	2.12789e-16	9.58749e-50	2.63626e-35	6.66149e-14	3.86969e-27
	N			9982	9982	9982	9982	9982	9982	9982	9982
	Bootstrapa	Bias		-0.00033053	-5.86782e-05	0.000107199	-0.000203229	-5.42275e-05	-3.06463e-06	-0.000304777	-0.000122539
		Std. Error		0.0100644	0.0101132	0.010073	0.0102985	0.0104945	0.0105151	0.0106211	0.0102625
		95% Confidence Interval	Lower	0.0549726	0.0249794	0.0852882	0.0625187	0.127066	0.10314	0.0542149	0.0865372
			Upper	0.0945624	0.0655635	0.126181	0.102662	0.167652	0.145098	0.0957322	0.126918
Relating & Struc.	Pearson Correlation			0.135554	0.105451	0.14306	0.113954	0.13	0.123136	0.167553	0.163588
	Sig. (2-tailed)			3.77463e-42	4.38745e-26	8.5501e-47	3.28653e-30	7.05454e-39	4.99248e-35	9.26131e-64	7.98357e-61
	N			9982	9982	9982	9982	9982	9982	9982	9982
	Bootstrapa	Bias		-0.000412529	-0.000121532	3.20592e-05	0.00017341	0.000227895	0.000144307	3.98275e-06	6.433e-05
		Std. Error		0.0100583	0.0105905	0.00997423	0.0105786	0.0107253	0.0108967	0.0103871	0.0105627
		95% Confidence Interval	Lower	0.115554	0.084907	0.124036	0.0939121	0.109277	0.102286	0.147917	0.141915
			Upper	0.154396	0.127015	0.162399	0.134574	0.150432	0.144532	0.188676	0.184311
Concrete proc.	Pearson Correlation			0.108161	0.0734929	0.154284	0.113265	0.1346	0.11996	0.115311	0.124647
	Sig. (2-tailed)			2.30316e-27	1.95705e-13	3.18545e-54	7.29905e-30	1.4079e-41	2.55993e-33	6.73867e-31	7.39999e-36
	N			9982	9982	9982	9982	9982	9982	9982	9982
	Bootstrapa	Bias		-0.000636015	-0.000287405	-0.000246921	-0.000277724	-8.01088e-05	-0.000222779	-0.000491423	-0.000492132
		Std. Error		0.0100371	0.0105946	0.0100701	0.010449	0.00988532	0.0101929	0.0100285	0.0103344
		95% Confidence Interval	Lower	0.0872006	0.0512541	0.133813	0.0931095	0.115257	0.0993727	0.0947647	0.103588
			Upper	0.128032	0.0934495	0.174123	0.133333	0.154135	0.140334	0.13419	0.144235
Analysing	Pearson Correlation			0.154151	0.123093	0.178667	0.14056	0.141335	0.12149	0.206311	0.180306
	Sig. (2-tailed)			3.9277e-54	5.27336e-35	2.19742e-72	3.21935e-45	1.05271e-45	3.89258e-34	2.10977e-96	1.04825e-73
	N			9982	9982	9982	9982	9982	9982	9982	9982
	Bootstrapa	Bias		-0.00017166	-1.54563e-05	-9.41309e-05	0.000137284	-3.22925e-06	1.15819e-05	-0.000126881	-0.000149094
		Std. Error		0.0101157	0.0100773	0.0100363	0.0104656	0.0105421	0.0103448	0.0104603	0.0102764
		95% Confidence Interval	Lower	0.134823	0.103556	0.158573	0.120096	0.120858	0.101191	0.186036	0.160765
			Upper	0.173227	0.143173	0.197602	0.161632	0.161685	0.141811	0.226128	0.200147
Memorising	Pearson Correlation			0.101258	0.0909916	0.118451	0.100704	0.100981	0.0969846	0.145808	0.127919
	Sig. (2-tailed)			3.61502e-24	8.33535e-20	1.60023e-32	6.38922e-24	4.81046e-24	2.69566e-22	1.46736e-48	1.09129e-37
	N			9982	9982	9982	9982	9982	9982	9982	9982
	Bootstrapa	Bias		-9.98781e-05	-0.000215699	9.74348e-05	-5.71779e-06	-0.000368022	-0.000383714	0.000148553	-0.000221563
		Std. Error		0.0098425	0.010122	0.0099572	0.0101205	0.0105153	0.0103854	0.0098597	0.00991237
		95% Confidence Interval	Lower	0.0815679	0.0720583	0.0991156	0.0813846	0.0803024	0.0763165	0.126852	0.108435
			Upper	0.120065	0.11083	0.137628	0.120636	0.122266	0.116945	0.165082	0.147009
Self-Reg. Proc.	Pearson Correlation			0.0965475	0.0737301	0.152394	0.106932	0.12092	0.106348	0.151293	0.139376
	Sig. (2-tailed)			4.14634e-22	1.63749e-13	6.23252e-53	8.84889e-27	7.86945e-34	1.66767e-26	3.46245e-52	1.75268e-44
	N			9982	9982	9982	9982	9982	9982	9982	9982
	Bootstrapa	Bias		-0.000176763	-0.000217137	-5.79353e-05	-3.81984e-05	2.65836e-05	-2.4463e-05	-0.000170507	-0.000267437
		Std. Error		0.0101376	0.0101161	0.0100419	0.0104126	0.0104795	0.0104471	0.0100568	0.0100769
		95% Confidence Interval	Lower	0.0763019	0.0529967	0.131716	0.0856189	0.0999722	0.0862648	0.131087	0.117629
			Upper	0.115613	0.0928717	0.172077	0.127101	0.14163	0.126335	0.170504	0.159316
Self-Reg. Cont.	Pearson Correlation			0.0632247	0.0583431	0.138856	0.103588	0.144458	0.116874	0.112217	0.124729
	Sig. (2-tailed)			2.57681e-10	5.43435e-09	3.67607e-44	3.186e-25	1.09181e-47	1.06069e-31	2.43219e-29	6.66992e-36
	N			9982	9982	9982	9982	9982	9982	9982	9982
	Bootstrapa	Bias		-0.000228339	-6.51193e-05	0.000127545	-0.000214239	-0.000218027	-0.000386984	-0.000225892	-0.000370381
		Std. Error		0.0103681	0.0100412	0.0101346	0.0102006	0.0106078	0.0108289	0.0101721	0.0101434
		95% Confidence Interval	Lower	0.0420787	0.0384902	0.118779	0.0836061	0.1232	0.0953796	0.0920323	0.105233
			Upper	0.0833739	0.0783684	0.160031	0.124327	0.16575	0.137396	0.131045	0.143692
Ext.-Reg. Proc.	Pearson Correlation			0.120307	0.115544	0.135766	0.132688	0.10301	0.111603	0.163281	0.141491
	Sig. (2-tailed)			1.6726e-33	5.12408e-31	2.81295e-42	1.91654e-40	5.85041e-25	4.89598e-29	1.33777e-60	8.39845e-46
	N			9982	9982	9982	9982	9982	9982	9982	9982
	Bootstrapa	Bias		-0.000367739	-0.000302387	-0.000156465	-0.000277915	-0.000225596	-7.17071e-05	-0.000211783	-0.00039057
		Std. Error		0.00977556	0.0100886	0.00989703	0.0102097	0.0104885	0.0106643	0.00973027	0.00990662
		95% Confidence Interval	Lower	0.100154	0.0958701	0.116073	0.111859	0.0822585	0.0901128	0.144269	0.121277
			Upper	0.138823	0.134606	0.154945	0.153655	0.123194	0.132436	0.182081	0.160179
Ext.-Reg. Results	Pearson Correlation			0.19809	0.167079	0.161028	0.159195	0.103027	0.121326	0.20411	0.182117
	Sig. (2-tailed)			7.13464e-89	2.09621e-63	5.73845e-59	1.17335e-57	5.74379e-25	4.76839e-34	2.3547e-94	3.50997e-75
	N			9982	9982	9982	9982	9982	9982	9982	9982
	Bootstrapa	Bias		-0.000290208	-0.000150987	-7.95304e-05	6.11261e-05	4.46898e-05	5.7291e-05	-7.55275e-05	-0.000200603
		Std. Error		0.0101047	0.0106025	0.0100098	0.0105571	0.0102405	0.010214	0.0100477	0.0103506
		95% Confidence Interval	Lower	0.178103	0.146938	0.141219	0.137522	0.0835692	0.101853	0.184551	0.161175
			Upper	0.216837	0.188242	0.181039	0.180068	0.12377	0.141354	0.224269	0.202512
Lack Regulation	Pearson Correlation			-0.0702523	-0.0290318	0.0137628	0.0243408	-0.0422831	0.00508168	-0.0762616	-0.0325144
	Sig. (2-tailed)			2.11463e-12	0.00372194	0.169152	0.0150182	2.38021e-05	0.611698	2.35751e-14	0.00115827
	N			9982	9982	9982	9982	9982	9982	9982	9982
	Bootstrapa	Bias		-3.2832e-05	0.000160225	7.76201e-05	0.000105174	0.000188235	3.1526e-07	0.00010409	5.56515e-05
		Std. Error		0.00941832	0.00989676	0.0100996	0.00987136	0.0106316	0.0104541	0.00936085	0.0100658
		95% Confidence Interval	Lower	-0.0879142	-0.0481274	-0.00545267	0.00458215	-0.0634332	-0.0164028	-0.0946848	-0.0525682
			Upper	-0.0514373	-0.00966083	0.0333199	0.0439382	-0.021578	0.0248247	-0.0573066	-0.0137563
a. Unless otherwise noted, bootstrap results are based on 1500 bootstrap samples

## Sheet: Table 11 expanded
Correlations
				TAP	TAV	SAP	SAV	OAP	OAV	PAP	PAV
MathExam	Pearson Correlation			0.135691	0.0861903	0.0132988	0.0239153	0.12202	0.0989133	0.0954136	0.0834899
	Sig. (2-tailed)			2.21196e-40	3.55054e-17	0.194334	0.0195858	6.30919e-33	3.79369e-22	1.03343e-20	3.298e-16
	N			9526	9526	9526	9526	9526	9526	9526	9526
	Bootstrapa	Bias		5.37634e-05	0.000153914	0.000221673	7.04311e-05	0.000369491	0.000331048	7.72655e-05	0.000221375
		Std. Error		0.00984988	0.0101596	0.0102107	0.0102472	0.0101661	0.0098865	0.010104	0.010237
		95% Confidence Interval	Lower	0.116208	0.0661333	-0.00608358	0.00390774	0.102256	0.0806257	0.07571	0.0629024
			Upper	0.155474	0.106263	0.033879	0.0445784	0.143005	0.119333	0.115668	0.103507
StatsExam	Pearson Correlation			0.135276	0.098191	-0.00443023	0.0233141	0.0729019	0.0609166	0.0820916	0.0795757
	Sig. (2-tailed)			3.82725e-40	7.57703e-22	0.665493	0.022876	1.04941e-12	2.67679e-09	1.01742e-15	7.36761e-15
	N			9526	9526	9526	9526	9526	9526	9526	9526
	Bootstrapa	Bias		0.000125477	9.66363e-05	0.000255787	4.46175e-05	0.000402003	0.00045084	0.000124373	-1.7883e-05
		Std. Error		0.00991741	0.0101799	0.0104784	0.0103217	0.0103093	0.0102402	0.0102187	0.0100355
		95% Confidence Interval	Lower	0.11614	0.0785654	-0.0249168	0.00331626	0.0535369	0.0418198	0.0619677	0.0596668
			Upper	0.154471	0.11869	0.0165634	0.0442017	0.0938019	0.0815242	0.102367	0.0993329
MathQuizzes	Pearson Correlation			0.0846928	0.0647658	0.0347118	0.0460747	0.12263	0.108451	0.0901296	0.0643598
	Sig. (2-tailed)			1.23264e-16	2.49915e-10	0.000702786	6.8355e-06	3.05132e-33	2.53991e-26	1.21249e-18	3.2306e-10
	N			9526	9526	9526	9526	9526	9526	9526	9526
	Bootstrapa	Bias		-4.83274e-05	3.93637e-09	2.29268e-05	3.55749e-05	4.82109e-05	3.2872e-06	-1.90819e-05	-6.09857e-05
		Std. Error		0.0100947	0.0106133	0.0101309	0.00975472	0.0101414	0.0103708	0.0100928	0.0100344
		95% Confidence Interval	Lower	0.0655051	0.0437377	0.0144768	0.0264675	0.102183	0.0873699	0.0690252	0.0444181
			Upper	0.103853	0.0854272	0.0542973	0.065396	0.141718	0.128543	0.1098	0.083863
StatsQuizzes	Pearson Correlation			0.0916737	0.0701594	0.034753	0.0516603	0.086011	0.0813371	0.0921297	0.0676224
	Sig. (2-tailed)			3.09796e-19	7.1215e-12	0.000692529	4.53959e-07	4.12596e-17	1.85412e-15	2.06138e-19	3.92903e-11
	N			9526	9526	9526	9526	9526	9526	9526	9526
	Bootstrapa	Bias		-0.000204447	-0.000255345	-3.73782e-05	-0.000152573	1.35966e-05	-2.65793e-05	-0.000324928	-0.000363655
		Std. Error		0.0099824	0.0104137	0.00998205	0.0099173	0.0102319	0.010382	0.0100435	0.0100621
		95% Confidence Interval	Lower	0.0722515	0.0486914	0.0148317	0.0318387	0.0664241	0.0608695	0.0721162	0.0476494
			Upper	0.111272	0.0897344	0.0540825	0.0715905	0.106123	0.101646	0.111495	0.0871431
a. Unless otherwise noted, bootstrap results are based on 2000 bootstrap samples
